# Supplementary material for: Generation of CD34+CD43+ Hematopoietic Progenitors to Induce Thymocytes from Human Pluripotent Stem Cells
Source: Cells. 2022 Dec 14;11(24):4046. doi: 10.3390/cells11244046 (PMC9777438; doi:10.3390/cells11244046)
Supplement: Supplementary file 1 [file cells-11-04046-s001.zip]

Archive with 1 entries (1 files):
- cells-2010483-supplementary.pdf
